# Supplementary material for: Emotional stability is related to 2D:4D and social desirability in women: Possible implications on subjective well-being and psychopathology
Source: PLoS One. 2021 Mar 9;16(3):e0248368. doi: 10.1371/journal.pone.0248368 (PMC7942991; doi:10.1371/journal.pone.0248368)
Supplement: S1 Data — (XLSX) [file pone.0248368.s001.xlsx]

## Sheet: Hoja1
	Sociodemographic				2D:4D		BFQ Dimensions						BFQ Subdimensions										STAI		BDI	SWLS
Participant	Sex	Age	Sexual orientation	Faculty	Left 2D:4D	Right 2D:4D	Energy	Friendliness	Conscientousness	Emotional Stability	Openness	Lie/Social Desirability	Dynamism	Dominance	Cooperativeness/Empathy	Politeness	Scrupulousness	Perseverance	Emotion control	Impulse control	Openness to Culture	Openness to Experiences	State Anxiety	Trait Anxiety	Depression	Global Life Satisfaction
1	Female	21	1	SCI	1.02	0.95	56	66	63	43	54	40	53	56	66	63	54	71	53	37	49	58	15	17	10	22
2	Female	21	1	SCI	1.02	1.02	46	44	73	40	50	44	37	57	54	37	73	66	42	40	54	46	22	32	11	33
3	Female	20	1	SCI	1.06	1.06	57	58	49	73	46	63	60	49	50	63	40	57	73	63	44	51	2	10	0	29
4	Female	21	1	SCI	1.05	1.03	63	66	43	53	49	63	60	57	71	63	37	53	51	54	42	58	14	20	3	23
5	Female	20	1	SCI	1.03	0.97	44	56	54	63	56	49	43	49	53	56	50	56	56	69	44	66	13	29	4	27
6	Female	21	1	SCI	1.02	1.02	31	27	37	37	46	40	29	42	27	27	44	37	42	31	56	40	22	36	14	22
7	Female	22	1	SCI	1	0.98	40	34	57	37	47	40	37	44	42	34	63	46	40	34	56	42	13	37	14	18
8	Female	21	1	SCI	1	1	53	57	63	57	63	56	53	50	58	53	57	66	54	60	56	69	18	21	5	22
9	Female	21	1	SCI	0.97	0.93	46	42	63	46	58	43	51	42	42	44	66	54	43	50	44	73	12	25	10	28
10	Female	20	1	SCI	0.95	0.97	63	40	60	29	63	37	54	66	53	32	58	58	31	32	58	63	24	35	6	20
11	Female	21	1	SCI	1.05	1.03	43	60	66	50	44	56	43	46	47	68	66	58	54	46	44	46	13	17	3	33
12	Female	20	1	SCI	1.02	1	49	44	63	51	71	44	40	58	53	40	58	66	58	43	73	58	2	11	6	26
13	Female	20	1	SCI	1.08	1.02	34	29	71	46	60	57	29	49	27	37	71	63	43	51	66	51	37	44	21	20
14	Female	21	1	SCI	1.11	1.15	43	34	69	63	43	56	44	43	29	42	71	58	63	60	47	42	34	16	1	25
15	Female	21	1	SCI	0.98	0.97	44	60	56	60	44	60	43	49	57	60	58	51	54	66	44	49	13	26	3	28
16	Female	21	1	SCI	1.01	0.99	49	32	68	40	47	47	47	53	43	29	69	58	42	40	50	46	17	32	12	27
17	Female	22	1	SCI	1.04	1.02	68	58	60	56	66	54	63	66	53	63	58	60	54	56	66	60	22	9	7	27
18	Female	23	1	SCI	1.05	1.02	66	58	66	42	51	54	73	50	43	66	60	66	42	42	50	51	20	28	11	18
19	Female	21	1	SCI	0.98	0.98	46	53	54	47	58	43	43	53	46	57	54	53	49	46	57	57	17	17	7	27
20	Female	21	1	SCI	0.98	1	57	58	69	56	69	49	54	56	54	57	58	73	47	63	63	71	5	11	5	24
21	Female	21	1	SCI	0.97	0.98	66	66	73	46	66	63	60	63	63	66	58	73	47	46	66	63	15	14	0	27
22	Female	20	1	SCI	1.08	1.11	43	53	56	58	56	56	49	42	47	56	66	43	57	58	58	50	14	23	1	30
23	Female	21	1	SCI	1.03	1.03	66	58	50	47	71	54	63	60	57	56	53	46	47	49	66	69	29	26	10	23
24	Female	22	1	SCI	1.05	0.98	68	34	50	47	49	54	60	69	31	44	47	51	54	42	50	49	27	28	12	28
25	Female	21	1	SCI	0.93	0.94	43	40	58	40	44	53	40	49	43	40	53	57	40	43	49	42	34	38	24	13
26	Female	21	1	SCI	1.05	1.08	54	66	69	50	54	51	54	53	60	68	66	66	49	51	63	44	6	7	1	30
27	Female	22	1	SCI	1.02	1.02	46	66	37	60	56	54	53	42	69	60	40	40	63	58	50	58	18	21	3	20
28	Female	21	1	SCI	1.02	0.97	42	50	58	56	51	54	40	46	43	56	60	53	44	69	53	50	17	24	8	24
29	Female	20	1	SCI	0.98	0.98	49	73	71	53	40	49	54	43	73	73	73	60	47	57	43	42	14	18	2	28
30	Female	21	1	SCI	1	1.01	37	47	60	56	37	63	37	42	50	44	68	46	54	56	34	46	26	26	11	20
31	Female	22	1	SCI	0.98	0.97	46	63	58	56	63	54	49	44	60	63	53	58	51	58	63	60	10	18	5	32
32	Female	23	1	SCI	0.95	0.95	51	58	58	58	56	56	53	49	53	60	57	57	54	60	57	51	22	24	6	34
33	Female	21	1	SCI	1.01	0.98	63	63	63	43	54	53	69	50	66	56	60	60	47	40	54	54	8	18	4	26
34	Female	23	1	SCI	1.03	1.03	44	44	73	44	56	56	44	46	46	44	73	58	49	40	66	43	8	30	5	24
35	Female	23	1	SCI	0.98	0.92	57	63	69	46	63	51	56	54	66	60	71	58	42	54	60	63	10	39	14	17
36	Female	22	1	SCI	1.03	0.98	53	53	60	54	54	43	54	50	50	54	57	58	53	54	50	56	3	13	6	29
37	Female	26	1	SCI	0.96	0.97	63	73	51	54	73	60	63	54	73	71	42	60	53	54	58	73	0	7	1	33
38	Female	21	3	SCI	1.01	0.98	66	66	68	43	73	37	73	54	69	63	63	66	43	46	66	73	8	23	4	24
39	Female	22	1	SCI	0.93	0.94	60	40	73	40	51	54	56	60	50	34	73	71	47	32	58	43	22	31	10	30
40	Female	21	1	SCI	0.98	0.96	57	29	63	27	63	37	43	68	34	32	68	53	34	27	54	66	44	54	37	12
41	Female	22	1	SCI	1.01	1	40	58	53	56	57	57	40	44	60	54	63	40	54	54	66	44	3	17	3	24
42	Female	24	1	SCI	1.04	0.99	50	49	73	46	66	47	49	53	57	42	73	66	47	47	66	58	12	18	7	28
43	Female	25	1	SCI	0.99	0.97	60	53	69	58	66	60	58	57	60	44	68	66	51	63	66	63	17	17	8	29
44	Female	22	1	SCI	1.01	0.98	37	54	50	73	46	58	37	43	53	54	46	53	71	71	44	49	15	14	1	26
45	Female	24	1	SCI	1.04	0.97	46	56	58	63	51	49	50	43	50	42	60	51	57	69	50	51	7	12	1	26
46	Female	22	1	SCI	0.99	0.94	57	63	73	42	58	42	54	56	66	56	73	60	47	34	66	49	20	28	6	25
47	Female	22	1	SCI	1.06	1.05	66	54	53	66	54	58	63	58	58	47	44	58	60	66	57	49	13	22	5	28
48	Female	25	1	SCI	1.01	1.01	44	66	51	69	71	46	51	40	69	63	47	54	69	66	73	60	4	10	1	27
49	Female	22	1	SCI	1.04	0.95	57	56	66	60	63	49	58	53	63	46	63	63	51	69	63	58	10	17	11	32
50	Female	25	1	SCI	1.01	0.98	60	58	66	31	54	43	60	57	50	63	69	54	34	31	60	44	26	39	9	27
51	Female	23	1	SCI	1.03	1	46	46	56	73	54	56	50	44	37	57	40	71	73	73	44	63	13	12	3	32
52	Female	22	1	CE	1.02	0.97	51	66	44	73	66	57	51	50	69	60	31	63	73	63	54	73	2	5	0	32
53	Female	21	1	CE	1.02	0.99	53	46	58	50	46	49	43	63	42	53	66	46	49	51	44	50	10	24	9	20
54	Female	20	1	CE	1.01	1.02	46	47	66	37	47	40	50	43	50	44	66	57	37	40	50	46	19	35	14	19
55	Female	21	1	CE	1	1.02	68	60	69	63	73	47	69	58	58	60	66	66	63	63	60	73	2	6	1	32
56	Female	21	1	CE	0.98	0.95	53	57	58	57	49	49	58	44	53	57	58	53	54	58	49	50	10	21	2	30
57	Female	19	1	CE	1.01	1	44	57	63	54	49	47	56	34	47	63	63	60	53	54	44	56	11	25	11	29
58	Female	23	1	CE	1.06	1.05	54	49	37	42	42	46	53	54	46	53	40	43	44	40	44	42	31	29	8	17
59	Female	19	1	CE	0.99	0.94	68	73	66	44	66	57	60	71	73	73	63	66	47	42	66	63	4	11	0	30
60	Female	19	1	CE	1.13	1.03	42	63	57	60	42	51	44	40	60	60	53	57	54	63	42	44	17	23	7	26
61	Female	20	3	CE	0.94	0.96	50	43	54	54	54	37	47	54	47	42	53	54	51	56	56	50	20	27	12	17
62	Female	19	3	CE	0.98	0.91	56	66	69	34	54	40	56	53	66	66	73	54	32	40	53	54	20	26	7	28
63	Female	19	1	CE	0.97	0.93	56	66	71	60	68	63	51	57	71	60	66	71	66	56	73	56	5	8	2	32
64	Female	18	1	CE	0.99	0.96	44	40	56	49	29	37	47	44	37	44	58	51	56	42	27	40	15	18	0	30
65	Female	18	1	CE	0.96	0.97	50	49	63	54	51	53	42	58	53	44	58	60	54	54	50	51	16	14	1	30
66	Female	19	1	CE	1.06	0.99	66	54	66	50	60	54	60	63	57	50	63	63	42	60	57	60	28	26	7	27
67	Female	22	1	CE	1	0.98	42	27	73	53	49	46	43	42	34	29	63	73	54	51	40	60	15	19	4	24
68	Female	19	3	CE	1.03	0.98	51	58	49	50	51	53	54	46	54	57	50	47	46	56	60	42	10	21	12	33
69	Female	22	2	CE	0.95	0.94	63	34	34	27	27	42	60	60	40	37	32	42	27	27	27	29	22	41	13	19
70	Female	18	1	CE	1.07	0.87	58	40	47	60	46	46	53	60	34	47	44	51	63	54	43	51	23	21	7	25
71	Female	18	2	CE	1.01	0.98	43	57	51	69	42	49	40	49	42	66	42	58	69	66	43	43	5	12	6	28
72	Female	18	1	CE	0.95	0.87	57	49	60	50	46	49	51	58	42	56	58	57	54	47	44	50	0	19	1	30
73	Female	19	1	CE	1.05	0.98	68	63	71	63	54	57	60	68	69	54	63	73	47	73	49	58	14	13	13	29
74	Female	20	1	CE	1.03	0.97	51	60	63	53	44	58	60	42	66	54	60	63	51	54	40	54	11	21	11	27
75	Female	20	1	CE	1.01	0.99	71	51	66	54	58	57	66	71	53	50	50	73	60	46	44	73	4	7	2	32
76	Female	19	1	CE	1	1	44	57	54	44	57	44	44	46	58	53	57	49	47	44	43	71	25	28	2	24
77	Female	18	1	CE	0.95	0.92	46	63	60	58	43	44	53	42	66	60	66	51	57	58	37	50	6	20	4	34
78	Female	18	1	CE	1	0.94	53	58	60	54	51	57	50	56	54	60	58	58	53	54	47	56	15	11	1	29
79	Female	18	1	CE	1.01	0.98	60	57	60	44	37	49	60	56	57	54	69	47	42	50	31	49	15	27	6	32
80	Female	20	1	CE	1	0.95	51	60	63	50	57	44	53	49	60	56	58	60	47	51	58	51	11	19	2	17
81	Female	22	1	CE	1	0.95	51	57	53	44	40	58	60	42	53	57	47	56	46	46	37	46	9	18	1	17
82	Female	19	1	CE	0.99	0.94	66	40	60	49	44	47	60	68	40	44	63	54	49	49	44	44	14	20	5	28
83	Female	19	1	CE	0.99	1.05	68	60	66	27	71	34	63	66	69	53	58	69	32	27	58	73	20	34	12	22
84	Female	19	1	CE	0.93	0.93	57	43	53	56	56	42	53	57	43	44	50	54	53	58	57	51	27	23	4	27
85	Female	19	1	CE	1.02	0.98	58	63	58	44	53	57	58	56	57	66	54	58	46	46	54	50	25	23	3	27
86	Female	19	1	CE	1.02	0.96	63	73	56	56	73	49	58	60	73	71	54	54	53	58	73	66	13	16	2	27
87	Female	19	1	CE	1	0.98	47	50	49	54	37	43	40	57	50	50	54	43	58	47	37	44	11	21	2	28
88	Female	18	1	CE	0.97	0.98	50	46	63	43	49	54	49	53	43	47	60	58	43	44	44	54	31	31	6	20
89	Female	27	1	CE	1.03	0.98	40	53	56	60	47	47	43	40	73	37	57	53	58	58	53	44	9	15	2	23
90	Female	28	1	CE	1.03	1.01	50	63	71	58	66	46	51	49	71	54	68	66	57	57	58	69	7	7	0	30
91	Female	22	1	CE	0.99	0.99	44	44	51	44	51	46	44	46	47	42	57	44	42	49	50	51	44	37	17	12
92	Female	23	1	CE	1.05	1.02	57	58	40	51	63	27	58	53	58	56	37	47	60	42	68	51	8	8	4	31
93	Female	19	1	CE	1.04	1	50	43	73	56	63	49	51	49	50	37	69	66	54	54	71	54	10	13	8	28
94	Female	20	1	CE	1.06	1.05	54	57	58	57	44	56	53	54	53	57	51	60	63	50	44	49	2	6	0	27
95	Female	19	1	CE	1	0.98	37	53	56	50	46	54	29	49	57	47	54	54	53	47	57	34	11	21	3	25
96	Female	19	1	CE	1.01	1.03	46	54	53	49	46	44	53	40	53	54	51	53	49	47	44	49	18	28	7	23
97	Female	21	1	CE	0.99	0.98	37	58	60	53	43	53	37	44	54	57	58	58	53	53	43	44	12	19	0	32
98	Female	23	1	CE	1.06	1.01	54	66	63	57	66	49	60	46	66	66	58	63	54	60	57	69	12	17	3	33
99	Female	25	1	CE	1.01	0.97	34	34	27	60	27	60	27	46	34	37	40	27	60	58	27	31	4	37	6	29
100	Female	24	3	CE	0.97	0.93	57	57	60	69	66	57	63	46	54	56	53	66	60	73	63	66	5	9	0	29
101	Female	23	3	CE	0.97	0.96	60	66	63	63	63	53	60	54	63	66	58	63	66	56	60	58	2	8	1	30
Mean		21.0198	1 = Heterosexual	SCI = Sciences	1.00941	0.984653	52.2178	53.4851	59.2772	51.6238	53.7327	50.0891	51.4851	51.7525	53.5941	52.6634	57.5248	57.1485	51.297	51.604	52.5743	53.6832	14.7525	21.2772	6.16832	26.1089
SD		2.04929	2 = Homosexual	CE = Education	0.0377047	0.0427215	9.37081	10.9942	9.51222	10.1586	10.445	7.35405	9.50643	8.14052	11.3931	10.7827	9.9565	8.79817	9.26558	10.8711	10.6286	10.0866	9.29237	9.72329	5.76727	5.04956
			3 = Bisexual
